# Supplementary material for: Amphetamine disrupts dopamine axon growth in adolescence by a sex-specific mechanism in mice
Source: Nat Commun. 2023 Jul 7;14:4035. doi: 10.1038/s41467-023-39665-1 (PMC10329029; doi:10.1038/s41467-023-39665-1)
Supplement: Supplementary file 4 — Source Data [file 41467_2023_39665_MOESM4_ESM.xlsx]

## Sheet: Source data figure 1
qPCR	Figure 1d-l
	P21 males
	miR-218	Dcc
Sal_1	0.38	1.51635
Sal_2	0.891	1.35994
Sal_3	0.58	1.22994
Sal_4	0.601	1.25127
Sal_5	0.945	1.24619
Sal_6	0.746	1.19135
AMPH_1	0.787	0.841948
AMPH_2	1.312	1.09278
AMPH_3	1.548	1.05216
AMPH_4	0.89	0.985156
AMPH_5	0.729	1.24015
AMPH_6	1.034	0.983185
	P21 females
	miR-218	Dcc
Sal_1	0.909	1.21772
Sal_2	0.926	1.03597
Sal_3	0.857	1.05623
Sal_4	1	1.01561
Sal_5	0.842	1.02787
Sal_6	0.318	1.01155
Sal_7	0.442	1.23097
Sal_8	0.788	1.16298
AMPH_1	0.718	1.43812
AMPH_2	0.625	1.30005
AMPH_3	0.673	1.0329
AMPH_4	0.58	1.30411
AMPH_5	0.594	0.808456
AMPH_6	0.696	0.857178
AMPH_7	0.794	1.27257
AMPH_8	0.657	0.825755
AMPH_9	0.6614	1.24717
	P35 females
	miR-218	Dcc
Sal_1	0.82227	1.19895
Sal_2	0.6286	1.23659
Sal_3	1.07364	1.1086
Sal_4	0.65125	1.23659
Sal_5	2.19328	0.552419
Sal_6	1.59324	0.91662
Sal_7	1	0.886505
Sal_8	0.83423	0.531715
Sal_9	0.94411	0.941088
Amph_1	1.45353	0.776398
Amph_2	2.12381	0.488855
Amph_3	1.72941	0.860154
Amph_4	1.2525	0.901562
Amph_5	0.73124	0.668172
Amph_6	1.64024	0.670996
Amph_7	1.57501	0.616413
Amph_8	3.27337	0.73499
Amph_9	1.1532	0.758517
Amph_10	1.01749	0.636175
	P35 males
	miR-218	Dcc
Sal_1	2.48973	1.08559
Sal_2	1.59131	1.29004
Sal_3	2.623	0.847227
Sal_4	1.23263	1.0481
Sal_5	1.49441	1.28378
Sal_6	1.80943	0.916862
Sal_7	1.68879	0.929361
Sal_8	1.70963	0.59904
Amph_1	1.37049	1.37574
Amph_2	2.10956	1.08202
Amph_3	1.50566	1.0356
Amph_4	1.77403	1.33467
Amph_5	0.86961	1.08024
Amph_6	1.47723	0.972213
Amph_7	1.19706	0.729383
Amph_8	0.55938	1.34449

## Sheet: Source data figure 2
PFC volume	Figure 2c
	Females treated at P21
PFC Region	Sal_1	Sal_2	Sal_3	Sal_4	Sal_5	Sal_6
Cg1	38.15	53.55	58.8	48.3	44.8	49
PrL	124.88	115.15	123.55	131.6	122.85	131.25
IL	62.65	68.6	76.3	71.05	68.95	72.8
PFC Region	AMPH_1	AMPH_2	AMPH_3	AMPH_4	AMPH_5	AMPH_6
Cg1	43.05	40.6	50.75	48.3	39.2	44.1
PrL	118.65	95.2	98.35	100.45	99.05	127.4
IL	69.65	66.5	67.2	53.55	58.8	77.35
Commission errors in Go/No-Go task	Figure 2d
	Females treated at P21
Test day	Sal_1	Sal_2	Sal_3	Sal_4	Sal_5	Sal_6	Sal_7	Sal_8	Sal_9
1	0.75	0.589744	0.733333	0.0263158	0.157895	0.35	0.111111	0.282051	0.69697
2	0.769231	0.638889	0.818182	0.0444445	0.953488	0.742857	0.352941	0.470588	0.424242
3	0.909091	0.882353	0.191489	0.333333	0.952381	0.744444	0.825	0.451613	0.465116
4	0.880952	0.906977	0.5	0.705882	0.869565	0.74359	0.888889	0.866667	0.714286
5	0.97561	0.634146	0.611111	0.717391	0.953488	0.62963	0.651163	0.893617	0.818182
6	0.906977	0.826923	0.675676	0.354839	0.897436	0.7	0.347826	0.975	0.254902
7	0.970588	0.666667	0.833333	0.323529	0.657143	0.4	0.295455	0.977778	0.375
8	1	0.307692	0.756098	0.333333	0.25	0.473684	0.114286	0.833333	0.0487805
9	0.85	0.555556	0.571429	0.285714	0.159091	0.25	0.147059	0.934783	0.0714286
10	0.742857	0.341463	0.666667	0.235294	0.0769231	0.631579	0	0.55814	0.0810811
11	0.673913	0.285714	0.304348	0.195122	0.105263	0.675676	0.323529	0.0540541	0.103448
12	0.84375	0.378378	0.375	0.348837	0.204545	0.378378	0.567568	0.341463	0.0714286
13	0.972973	0.159091	0.142857	0.25641	0.243243	0.357143	0.186047	0.395349	0.2
14	0.777778	0.307692	0.25	0.179487	0.148936	0.325581	0.0294118	0.146342	0.111111
Test day	AMPH_1	AMPH_2	AMPH_3	AMPH_4	AMPH_5	AMPH_6	AMPH_7	AMPH_8	AMPH_9	AMPH_10
1	0.690476	0.958333	1	0.972222	0.734694	0.857143	0.66	0.0666667	0.627907	0.916667
2	0.863636	0.883721	0.935484	0.977273	0.933333	0.714286	0.5	0.0638298	0.657895	0.808511
3	1	0.953488	1	0.975	0.833333	0.657143	0.512821	0.923077	0.536585	0.268293
4	0.969697	0.804878	1	0.973684	0.866667	0.547619	0.02	0.933333	0.393939	0.902439
5	0.952381	0.636364	0.965517	0.888889	0.609756	0.219512	0.125	0.9375	0.595238	0.904762
6	0.911111	0.8125	1	0.923077	0.394737	0.166667	0.525	0.8	0.309524	0.921053
7	0.888889	0.441177	1	0.813953	0.659091	0.181818	0.468085	0.775	0.357143	0.87234
8	0.939394	0.607843	0.948718	0.714286	0.767442	0.0476191	0.433333	0.653846	0.289474	0.659574
9	1	0.363636	0.941176	0.522727	0.868421	0.0285714	0.363636	0.5	0.194444	0.534884
10	1	0.35	0.911111	0.357143	0.444444	0.0731707	0.609756	0.571429	0.0555556	0.307692
11	0.976744	0.0344828	0.978723	0.209302	0.666667	0.0930233	0.521739	0.391304	0.0769231	0.625
12	0.971429	0.06	0.972222	0.242424	0.666667	0	0.564103	0.285714	0.0681818	0.6875
13	0.837209	0.128205	0.923077	0.111111	0.44186	0.142857	0.413044	0.0444445	0.105263	0.621622
14	0.96	0.333333	0.972222	0.125	0.434783	0.125	0.166667	0.05	0.0625	0.243243
Upper Asymptote	Figure 2e
	Females treated at P21
	Sal_1	Sal_2	Sal_3	Sal_4	Sal_5	Sal_6	Sal_7	Sal_8
	0.746505	0.684253	0.708184	1	0.721215	0.84439	0.743327	0.610854
	AMPH_1	AMPH_2	AMPH_3	AMPH_4	AMPH_5	AMPH_6	AMPH_7
	0.946183	0.972959	0.999294	0.835103	0.9347	0.664901	0.792654
M50	Figure 2f
	Females treated at P21
	Sal_1	Sal_2	Sal_3	Sal_4	Sal_5	Sal_6	Sal_7	Sal_8
	7.09276	10.5959	5.90522	7.30617	6.15036	5.44991	10.0313	6.36739
	AMPH_1	AMPH_2	AMPH_3	AMPH_4	AMPH_5	AMPH_6	AMPH_7
	7.33923	8.89678	5.16276	4.13023	9.41223	6.54008	9.12692
Lower asymptote	Figure 2g
	Females treated at P21
	Sal_1	Sal_2	Sal_3	Sal_4	Sal_5	Sal_6	Sal_7	Sal_8
	0.333655	0.255037	0.269716	0.05	0.436505	0.204024	0.234302	0.104735
	AMPH_1	AMPH_2	AMPH_3	AMPH_4	AMPH_5	AMPH_6	AMPH_7
	0.12458	0.115122	0.4	0.078297	0.11	0.034271	0.45
PFC volume	Figure 2h
	Females treated at P35
PFC Region	Sal_1	Sal_2	Sal_3	Sal_4	Sal_5
Cg1	61.6	61.6	57.75	53.5	43.75
PrL	155	164	153	138	130
IL	87.85	93.1	92.05	63.35	65.4
PFC Region	AMPH_1	AMPH_2	AMPH_3	AMPH_4	AMPH_5
Cg1	57.4	54.6	70	73.85	48.65
PrL	135	141	149	147	135
IL	66.85	86.8	77.7	78.05	88.9
Commission errors in Go/No-Go task	Figure 2i
	Females treated at P35
Test day	Sal_1	Sal_2	Sal_3	Sal_4	Sal_5	Sal_6	Sal_7
1	0.918367	1	1	0.857143	0.527778	0.625	1
2	0.972973	1	0.95122	0.714286	0.818182	0.564103	0.975
3	1	0.952381	0.94	0.675676	0.953488	0.787234	0.970588
4	0.978261	0.975	0.909091	0.902439	0.704545	0.767442	0.972222
5	1	0.967742	0.961538	0.8	0.44186	0.452381	1
6	0.954545	0.965517	0.931818	0.489796	0.636364	0.342857	1
7	0.97619	1	0.871795	0.595238	0.371429	0.375	0.945946
8	1	0.894737	0.757576	0.171429	0.234043	0.472222	0.966667
9	0.938776	0.878788	0.837838	0.225	0.085106	0.55	1
10	0.87234	0.763158	0.875	0	0.304348	0.205128	0.978261
11	0.863636	0.666667	0.913043	0.06383	0.184211	0.255814	0.962264
12	0.860465	0.547619	0.954545	0.275862	0.285714	0.1	0.883721
13	0.857143	0.325581	0.972973	0.277778	0.073171	0.190476	0.9
14	0.848485	0.2	0.318182	0.047619	0.428571	0.055556	0.863636
	Females treated at P35
Test day	AMPH_1	AMPH_2	AMPH_3	AMPH_4	AMPH_5	AMPH_6	AMPH_7	AMPH_8	AMPH_9	AMPH_10	AMPH_11	AMPH_12
1	0.393939	0.777778	0.153846	0.475	0.974359	0.410256	0.314286	0.97561	0.818182	0.974359	1	1
2	0.777778	0.96	0.540541	0.84375	1	0.697674	0.463415	1	0.76	0.868421	0.916667	1
3	0.756098	0.962264	0.755556	0.777778	0.975	0.911111	0.225806	1	0.978723	0.914894	0.921053	0.972222
4	0.795918	0.95	0.860465	0.843137	1	0.880952	0.394737	0.972973	0.896552	0.918919	0.914894	1
5	0.615385	1	0.821429	0.921053	1	0.8	0.325	0.976744	0.85	0.857143	1	1
6	0.738095	0.911765	1	0.780488	0.960784	0.913043	0.184211	1	0.697674	0.925	1	0.972222
7	0.659574	0.978261	0.914894	0.688889	0.923077	0.744681	0.179487	0.960784	0.939394	0.921569	0.975	0.955556
8	0.722222	0.954545	0.952381	0.444444	0.853659	0.885714	0.081081	0.609756	0.435897	0.763158	1	0.897436
9	0.5	0.866667	0.75	0.558824	0.933333	0.64	0.054054	0.377778	0.272727	0.7	0.956522	0.833333
10	0.176471	0.807692	0.617021	0.243243	0.969697	0.410256	0.02381	0.243243	0.051282	0.722222	0.9	0.625
11	0.264706	0.813953	0.714286	0.25	0.933333	0.166667	0.08	0.16129	0.073171	0.405405	1	0.317073
12	0.205128	0.461538	0.833333	0.214286	0.916667	0.086957	0	0.052632	0.022222	0.585366	0.826923	0.25
13	0.044444	0.761905	0.725	0.138889	0.974359	0.186047	0.085714	0.097561	0.025	0.44186	0.866667	0.488889
14	0.065217	0.857143	0.475	0.136364	0.933333	0.09375	0.025	0.647059	0	0.268293	0.769231	0.372093
Upper Asymptote	Figure 2j
	Females treated at P35
	Sal_1	Sal_2	Sal_3	Sal_4	Sal_5	Sal_6
	0.974935	0.975993	0.78514	0.738933	0.700491	0.980886
	AMPH_1	AMPH_2	AMPH_3	AMPH_4	AMPH_5	AMPH_6	AMPH_7	AMPH_8	AMPH_9	AMPH_10
	0.682841	0.935595	0.865352	0.989872	0.77	0.356819	1.00094	0.854871	0.942138	0.977614
M50	Figure 2k
	Females treated at P35
	Sal_1	Sal_2	Sal_3	Sal_4	Sal_5	Sal_6
	9.28578	11.3776	6.97267	6.17387	8.42729	11.284
	AMPH_1	AMPH_2	AMPH_3	AMPH_4	AMPH_5	AMPH_6	AMPH_7	AMPH_8	AMPH_9	AMPH_10
	9.18796	9.8045	8.47418	6.00083	9.85985	6.37376	8.43541	8.25697	11.4293	9.70184
Lower asymptote	Figure 2l
	Females treated at P35
	Sal_1	Sal_2	Sal_3	Sal_4	Sal_5	Sal_6
	0.858134	0.2	0.134721	0.222889	0.05	0.881642
	AMPH_1	AMPH_2	AMPH_3	AMPH_4	AMPH_5	AMPH_6	AMPH_7	AMPH_8	AMPH_9	AMPH_10
	0.145757	0.71522	0.136594	0.929682	0.12047	0.04189	0.090758	0.030362	0.119659	0.351837

## Sheet: Source data figure 3
Western blot	Figure 3f
	Females treated at P21
	Sal_1	Sal_2	Sal_3	Sal_4	Sal_5	Sal_6
	1.3344	0.768	1.0036	1.244	0.5831	1.0668
	AMPH_1	AMPH_2	AMPH_3	AMPH_4	AMPH_5	AMPH_6
	1.1507	0.8655	0.9776	0.7427	0.8785	0.6561
	Males treated at P21
	Sal_1	Sal_2	Sal_3	Sal_4	Sal_5	Sal_6
	0.96381	1.52237	0.81147	0.98608	1.08763	1.43614
	AMPH_1	AMPH_2	AMPH_3	AMPH_4	AMPH_5	AMPH_6
	0.3031	0.8513	0.8518	0.6328	0.64	0.5178
Western blot	Figure 3g
	Females treated at P35
	Sal_1	Sal_2	Sal_3	Sal_4	Sal_5	Sal_6
	1.22761	1.61255	0.457342	1.24789	1.00539	0.449221
	AMPH_1	AMPH_2	AMPH_3	AMPH_4	AMPH_5	AMPH_6
	1.32735	1.54007	2.06022	1.90533	2.38903	1.25293
	Males treated at P35
	Sal_1	Sal_2	Sal_3	Sal_4	Sal_5	Sal_6
	0.679183	0.95135	1.61635	0.895041	1.21311	0.644966
	AMPH_1	AMPH_2	AMPH_3	AMPH_4	AMPH_5	AMPH_6
	0.8614	1.34026	1.56929	0.703293	0.828036	0.639533
Correlation between NAc netrin and VTA Dcc	Figure 3h
	Females treated at P35
	Dcc	Netrin
AMPH_1	0.776398	1.90678
AMPH_2	0.901562	0.593031
AMPH_3	0.668172	2.95958
AMPH_4	0.616413	3.65375
AMPH_5	0.73499	3.43192
AMPH_6	0.636175	2.40267
PFC volume	Figure 3i
	Females treated at P35
PFC Region	Scrambled_Sal_1	Scrambled_Sal_2	Scrambled_Sal_3	Scrambled_Sal_4	Scrambled_Sal_5
Cg1	106.4	90.3	75.25	87.15	77.35														120.4	83.3	94.15	111.65	88.55
PrL	180.95	180.45	175.7	152.25	180.6														219.45	185.5	205.45	227.85	180.95
IL	91.35	87.5	88.2	86.1	80.15														105.35	93.8	98	115.5	84.7
	Females treated at P35
	Scrambled_AMPH_1	Scrambled_AMPH_2	Scrambled_AMPH_3	Scrambled_AMPH_4	Scrambled_AMPH_5
PFC Region	94.85	104.3	82.25	90.65	103.25
Cg1	182.35	191.1	153.65	171.15	199.85
PrL	82.95	88.2	73.5	83.3	87.85
IL
	Females treated at P35
PFC Region	Netrin_shRNA_Sal_1	Netrin_shRNA_Sal_2	Netrin_shRNA_Sal_3	Netrin_shRNA_Sal_4
Cg1	86.1	97.65	115.15	106.05
PrL	158.55	193.9	194.25	180.6
IL	92.05	96.6	86.1	83.3
	Females treated at P35
PFC Region	Netrin_shRNA_AMPH_1	Netrin_shRNA_AMPH_2	Netrin_shRNA_AMPH_3	Netrin_shRNA_AMPH_4	Netrin_shRNA_AMPH_5
Cg1	120.4	83.3	94.15	111.65	88.55
PrL	219.45	185.5	205.45	227.85	180.95
IL	105.35	93.8	98	115.5	84.7

## Sheet: Source data Figure 4
4c		Saline	Saline	Saline	Saline	Saline	AMPH	AMPH	AMPH	AMPH
eYFp+/TH+
4 mg/kg	Cg1	2.11	10.78	6.43	17.44	5.12	19.03	18.37	6.22	18.24
	PrL	7.84	30.5	8.81	19.08	22.97	38.59	51.27	26.28	64.59
	IL	7.39	13.17	6.2	14.3	6.95	65.61	36.74	32.6	37.91
4d		Saline	Amph
T test Nacc		8.37	4.41
		9.56	2.7
		6.36	5.45
		3.1	1.29
		9.29
4e		PrL	Nacc
Rxy PrL vs Nacc	7K2.2	7837.16	9289221
	7K2.4	30500.9	6355302
	7O4.1	8810.2	9557050
	7O4.5	19084.6	3097274
	7Q5.1	22965.8	8.37443e+06
	7K2.5	38593.2	5.45242e+06
	7O4.4	51265.7	1.28688e+06
	7L2.3	26276.2	4.40514e+06
	7K2.1	64589.5	2.70496e+06
4f
% of Infected TH+neurons		Saline	AMPH
		60.5634	37.1795
		48.5437	47.8873
		60.9375	60.8108
		57.8947	68.7499
		70.8333
		69.3069
4g
Place preference
	Saline	0.5	4.0
	0.029909	0.085896	0.217317
	0.001822	0.038922	0.260977
	0.06114	0.122287	0.215466
	-0.06818	0.171516	0.183758
	0.056005	0.078248	0.146326
	0.120532	0.085836	0.198945
4J		Saline	Saline	Saline	Saline	Saline	Saline	Saline	AMPH	AMPH	AMPH	AMPH	AMPH	AMPH	AMPH
eYFp+/TH+	Cg1	5.45	7.47	11.31	5.05				7.73	1.93	20.44	2.89	2.41	11.18
0.5 mg/kg	PrL	8.88	41.67	11.04	29.21				24.01	17.39	44.14	12.74	35.12	19.7
	IL	3.33	28.93	4.03	19.99				15.61	16.58	12.87	8.41	10.5	6.91
4k
Nacc eYfp+	Saline	AMPH
	0.68	2.52
	3.38	5.38
	2.06	1.91
	4.53	4.15
		0.38
		5.56

## Sheet: Source data Figure 5
IHC
5c
Cell type	Treatment	DAPI+	TH+	TH+ and DsRed+	DsRed+
Coverslip1	Ctl	5120	44	5	7	0.113636	1
Coverslip2	1+2	5808	60	8	131	0.133333	1.17333
Coverslip3	1+3	5678	48	12	113	0.25	2.2
Coverslip4	1+4	4779	58	7	243	0.12069	1.06207
Coverslip5	1+2+3+4	4022	115	65	700	0.565217	4.97391
Coverslip1.2	Ctl	5016	87	6	7	0.0689655	1
Coverslip2.2	1+2	4722	69	15	209	0.217391	3.15217
Coverslip3.2	1+3	5318	72	12	264	0.166667	2.41667
Coverslip4.2	1+4	4409	101	35	393	0.346535	5.02475
Coverslip5.2	1+2+3+4	5480	130	54	404	0.415385	6.02308
Cell type	Treatment	DAPI+	TH+	TH+ and DsRed+	DsRed+				fold change	SEM
	Ctl	10136	131	11	14	0.0839695			1	0.0223354
	1+2	10530	129	23	340	0.178295			2.12333	0.042029
	1+3	10996	120	24	377	0.2			2.38182	0.0416667
	1+4	9188	159	42	636	0.264151			3.1458	0.112922
	1+2+3+4	9502	245	119	1104	0.485714			5.78442	0.0749164
qPCR Single guide
5d	LacZ	Dcc1	Dcc2	Dcc3	Dcc4
	1.01552	1.70992	1.27874	1.31186	1.76201
	0.994015	2.49178	1.5872	1.32271	2.06283
	1.00171	2.05846	1.54414	1.49912	2.12167
	0.988758	1.46523	2.4106	1.45951	1.04481
qPCR Multiplex	LacZ	Dcc1	Dcc2	Dcc3	Dcc4
5e	2.82704	0.653687	3.51376	1.68532	1.78118
	0.084439	1.71119	3.63978	2.2661	4.56902
	0.521548	1.60497	3.6656	1.67746	6.36906
	0.566974	0.868264	3.40177	1.8432	2.54746
qpcr
In vivo validation
5i	LacZ	Dcc
	1.03359	1.05943
	0.947804	1.07778
	1.02119	1.03049
	0.997416	1.29199
		1.33333
WB
5J	LacZ	Dcc
	1.07438	1.21844
	0.920357	1.33934
	1.00527	1.30929
Rxy	Dcc VTA	DCC NAcc
5K	1.03359	1.07438
	0.947804	0.920357
	1.02119	1.00527
	0.997416
	1.05943
	1.07778	1.21844
	1.03049
	1.29199	1.33934
	1.33333	1.30929
commision errors
5m		LAcZ sal	LAcZ sal	LAcZ sal	LAcZ sal	LAcZ sal	LAcZ sal	LAcZ sal	LAcZ sal	LAcZ sal		LacZ AMPH	LacZ AMPH	LacZ AMPH	LacZ AMPH	LacZ AMPH		Dcc Sal	Dcc Sal	Dcc Sal	Dcc Sal	Dcc Sal	Dcc Sal	Dcc Sal		Dcc AMPH	Dcc AMPH	Dcc AMPH	Dcc AMPH	Dcc AMPH	Dcc AMPH	Dcc AMPH	Dcc AMPH	Dcc AMPH	Dcc AMPH
session1		0.88	0.9	0.62	0.96977	0.89574	0.81064	0.78571	0.975	0.85		0.9	0.83333	0.75	0.95238	0.76923		0.825	0.97143	0.92683	0.95	0.74359	0.92105	0.48		0.81053	0.64286	0.41379	0.83636	0.90385	0.89583	0.52	0.88182	0.83529	0.73913
session2		0.85862	0.86744	0.625	0.9525	0.81282	0.85556	0.77727	0.91837	0.80952		0.97619	0.71429	0.85	0.96667	0.93939		0.75	0.96	1	0.875	0.91667	0.96154	0.47647		0.7619	0.60606	0.5	0.88889	0.97619	0.84211	0.54651	0.86364	0.85116	0.82927
session3		0.82941	0.86143	0.62	0.92564	0.83333	0.85556	0.77222	1	0.83333		0.94737	0.95833	0.88065	0.94595	0.88235		0.8	0.9	0.97619	0.85714	0.86842	0.87805	0.3125		0.8	0.64138	0.33333	0.73333	0.91304	0.90909	0.52857	0.82143	0.84615	0.88889
session4		0.83333	0.85	0.42553	0.814286	0.83488	0.825	0.75	0.90698	0.89744		1	0.85	0.92857	1	0.9375		0.75862	0.89474	0.97619	0.69231	0.97619	0.91667	0.41463		0.82759	0.59091	0.48889	0.8125	1	0.94737	0.52857	0.86957	0.875	0.90244
session5		0.63636	0.85263	0.40909	0.805128	0.83333	0.8359	0.73333	0.97619	0.73469		1	0.90323	0.88235	0.90698	0.88235		0.68421	0.95122	0.97959	0.775	0.93478	0.9697	0.2093		0.88462	0.61765	0.29268	0.78947	1	0.9375	0.54242	0.75	0.84848	0.85366
session6		0.66667	0.34211	0.5814	0.22222	0.84333	0.6	0.77083	0.80645	0.70213		0.98148	0.63415	0.94286	0.97727	0.93103		0.82857	1	1	0.85	0.95918	0.93333	0.19048		0.84783	0.64286	0.18182	0.86111	0.95	0.97619	0.52632	0.72093	0.82857	0.82051
session7		0.46875	0.26667	0.74286	0.1875	0.84667	0.52632	0.64706	0.92105	0.72973		0.97561	0.48485	0.93103	1	0.7381		0.80952	0.75676	1	0.775	0.92195	0.95349	0.27027		0.93182	0.62162	0.28889	0.84783	0.97727	0.88889	0.5	0.7	0.94231	0.925
session8		0.41667	0.34146	0.40426	0.31429	0.92162	0.61765	0.73171	0.93182	0.60465		0.97778	0.69048	0.92683	0.9375	0.71429		0.70588	0.95455	0.97727	0.84906	1	0.8	0.2619		0.9	0.775	0.28889	0.83784	0.84615	0.95122	0.475	0.43902	0.82857	0.94118
session9		0.32258	0.27273	0.375	0.13514	0.83333	0.35135	0.33333	0.92157	0.64706		1	0.52941	0.97561	1	0.82143		0.85455	0.76	0.84783	0.66	0.91429	0.7551	0.29167		0.65909	0.575	0.20513	0.85714	0.84615	0.92857	0.5122	0.62	0.76923	0.92857
session10		0.20455	0.12121	0.32432	0.08108	0.53488	0.53659	0.73333	0.93478	0.69231		1	0.75	0.91429	0.97561	0.87234		0.55556	0.57692	0.85714	0.425	0.95556	0.76471	0.2093		0.73529	0.51163	0.18421	0.7907	0.90698	0.82222	0.31579	0.52381	0.79592	0.95455
session11		0.17647	0.21951	0.31765	0.12821	0.73171	0.35556	0.5	0.88372	0.67647		1	0.475	0.92857	0.88235	0.76316		0.69767	0.61111	0.46154	0.72222	0.775	0.90476	0.18605		0.67347	0.58261	0.21277	0.87234	0.79545	0.83333	0.46667	0.55319	0.84444	0.72973
session12		0.14583	0.12195	0.32727	0.125	0.68519	0.375	0.28571	0.93617	0.60606		1	0.78788	0.91304	0.87805	0.43902		0.52778	0.35135	0.65	0.28571	0.85	0.52778	0.16667		0.41667	0.48378	0.15	0.78049	0.84615	0.61364	0.46667	0.59524	0.71429	0.63889
session13		0	0.14286	0.32432	0.28125	0.5122	0.37209	0.41463	0.95349	0.80556		1	0.7	0.95918	0.95122	0.68293		0.61538	0.46875	0.63265	0.47368	0.8125	0.52941	0.28889		0.475	0.30769	0.10541	0.90196	0.62857	0.45714	0.5641	0.55263	0.84615	0.725
session14		0	0.2093	0.25641	0.30233	0.73171	0.23529	0.28	0.91176	0.72973		0.97222	0.78788	0.78571	0.59524	0.5		0.39535	0.77778	0.41176	0.07895	0.80952	0.49189	0.20741		0.525	0.38235	0.13043	0.78261	0.56863	0.6775	0.37037	0.6	0.86364	0.4878
5 o-q
		Upper			M50			Lower
	Sal	LacZ	Dcc		LacZ	Dcc		LacZ	Dcc
		0.91609	0.78239		7.402	12.08		0.09326	0.39
		0.87185	0.92359		5.691	9.00882		0.04	0.27
		0.57484	1.00668		7.936	12.2		0.3231	0.05554
		0.9493	0.86859		5.346	11.3805		0.1816	0.09405
		0.85271	0.92422		9.079	10.07		0.3567	0.4508
		0.7647	0.922		6.347	4.804		0.25	0.2184
		0.94565	0.51291		5.276	10.028		0.6888	0.45
		0.78682			4.937
		0.91485			9.39819
	Amph	0.98138	0.92702		13.4	10.73		0.97056	0.4758
		0.71512	0.6318		11.55	11.67		0.6749	0.1588
		0.89291	0.60692		14.2	5.029		0.7168	0.12
		1	0.83162		13.46	5.081		0.59	0.6188
		0.95184	0.96802		11.07	11.06		0.5244	0.5
			0.96549			11.07			0.6214
			0.52022			6.991			0.4684
			0.88182			6.141			0.5562
			0.82895			7.75			0.5267
			0.88236			11.57			0.499

## Sheet: Source data supp figure 2
2a
Place preference
	SAL	AMPH
	-0.0225	0.1092
	0.0509	0.1575
	-0.0467	0.2608
	0.1191	0.2425
	-0.1225	0.0617
	0.0775	0.1408
	0.0917	-0.0091
	-0.0141	0.1475
2b
Premature response
	sal	sal	sal	sal	sal	sal	amph	amph	amph	amph	amph	amph	amph	amph
1	0.208791	0.663793	0.815385	0.24175824*	0.0909091	0.795276	0.122222	0.755906	0.113636	0.125	0.427184	0.65812	0.309278	0.333333
2	0.0235294	0.504673	0.555556	0.04597701*	0.0348837	0.102273	0.495413	0.821138	0.0238095	0.258065	0.541284	0.291667	0.142857	0.157303
3	0.0344828	0.415842	0.217391	0.23655914*	0.0348837	0.204301	0.302083	0.393939	0.0804598	0.091954	0.263158	0.195652	0.217391	0.225806
4	0.0909091	0.228261	0.363636	0.20879121*	0.0465116	0.0235294	0.175824	0.265957	0.0804598	0.215054	0.411765	0.225806	0.0777778	0.0813954
5	0.25	0.0232558	0.0465116		0.0813954	0.244681	0.184783	0.402062	0.113636	0.263158	0.0689655	0.411765	0.0114942	0.133333
6	0.607143	0.101124	0.0232558		0.0588235	0.113636	0.270833	0.146067	0.102273	0.123596	0.102273	0.0909091	0.0344828	0.0697674
2C
AUC Premature response
	Saline	AMPH
	0.8069	1.344
	1.554	1.355
	1.602	2.334
	0.5078	0.4063
	0.2725	0.9525
	0.3034	1.55
	1.029	1.499
	0.4923	0.6214
	0.3733	0.1456
		0.7994
2D	Saline	Saline	Saline	Saline	Saline	Saline	Saline	Saline	Saline		Amphetamine	Amphetamine	Amphetamine	Amphetamine	Amphetamine	Amphetamine	Amphetamine	Amphetamine	Amphetamine	Amphetamine
HITS	32	32	29	17	33	27	9	15	27		30	31	24	39	32	42	21	3	25	39
	33	30	37	9	41	34	26	22	26		31	33	29	39	42	31	27	6	25	28
	26	34	5	17	42	11	34	28	27		35	37	34	31	46	41	20	40	37	10
	31	40	15	22	40	23	40	32	26		37	36	33	35	41	33	2	40	39	42
	32	32	32	22	43	35	31	34	33		31	35	43	38	31	26	7	33	28	39
	32	32	32	22	43	35	31	34	33		31	35	43	38	31	26	7	33	28	39
	19	32	33	31	48	29	27	38	27		30	31	36	34	34	26	21	36	27	33
	42	25	39	21	26	28	27	31	15		28	28	36	27	42	16	28	28	25	29
	34	27	40	19	27	19	32	33	14		33	29	40	33	47	23	23	34	31	26
	33	22	43	20	35	27	16	27	10		43	34	38	32	32	19	25	29	32	24
	27	24	26	7	35	29	30	10	22		40	32	27	33	31	16	26	29	7	33
	38	35	41	21	28	29	40	28	18		41	13	40	41	40	16	29	35	16	30
	44	12	21	25	30	24	25	24	18		29	22	40	7	33	24	19	18	32	33
	45	29	18	18	20	21	29	19	17		32	23	39	32	25	23	21	29	33	27
2e
place preference
	Saline	AMPH
	-0.0494	0.1627
	-0.0494	0.1796
	-0.1334	0.1339
	-0.0685	0.3941
	-0.1038	0.3259
	0.0344	0.1153
	-0.0997	0.0655
	0.0368	0.0154
2f
premature response
session	Sal	Sal	Sal	Sal	Sal	Sal	Sal	Sal	AMPH	AMPH	AMPH	AMPH	AMPH	AMPH	AMPH	AMPH	AMPH	AMPH	AMPH	AMPH
1	0.263736	0.186813	0.284211	0.103448	0.113636	0.265957	0.258065	0.0235294	0.0465116	0.101124	0.122222	0.0697674	0.0119048	0.0476191	0.0909091	0.0588235	0.252632	0.0235294	0.0465116	0.0581395
2	0.197802	0.208791	0.244681	0.197802	0.0581395	0.191011	0.0117647	0.0470588	0.197802	0.113636	0.204301	0.0705882	0.0352941	0.0581395	0.102273	0.0119048	0.195652	0.0465116	0.0235294	0.247312
3	0.271739	0.0465116	0.258065	0.208791	0.103448	0.305263	0.0117647	0.0588235	0.101124	0.134831	0.122222	0.155556	0.0235294	0.0235294	0.123596	0.0238095	0.113636	0.103448	0.0465116	0.217391
2g	Sal	AMPH
AUC Premature	0.2716	0.2716
	0.2316	0.2316
	0.4655	0.3265
	0.3255	0.1832
	0.5158	0.05301
	0.3539	0.09371
	0.1667	0.2095
	0.4766	0.05322
	0.1467	0.3788
	0.08824	0.11
		0.07004
		0.3851
2h	Session	SAL	SAL	SAL	SAL	SAL	SAL	SAL	AMPH	AMPH	AMPH	AMPH	AMPH	AMPH	AMPH	AMPH	AMPH	AMPH	AMPH	AMPH
Proportion of hits	1	29	33	41	32	20	32	30	34	39	42	34	39	42	34	42	23	48	38	35
	2	42	41	42	31	37	29	27	37	33	18	43	38	33	29	47	18	43	44	35
	3	36	29	28	44	35	26	38	37	31	25	38	45	33	26	43	23	37	49	31
	4	40	36	32	43	23	36	46	33	42	33	35	39	36	25	47	25	39	35	44
	5	47	32	30	39	21	29	44	44	43	38	44	42	31	26	40	27	39	43	39
	6	43	43	31	30	20	24	33	37	50	39	37	33	32	19	41	19	40	47	44
	7	45	45	39	37	20	21	30	32	41	33	30	31	34	19	36	32	32	47	36
	8	46	30	32	20	7	28	38	43	38	36	21	33	44	21	35	23	38	45	42
	9	38	38	37	26	8	27	38	35	33	33	30	38	20	24	33	22	37	42	36
	10	40	38	33	10	10	23	32	37	32	26	31	45	26	17	29	12	44	45	40
	11	37	36	36	16	16	19	33	32	40	29	31	29	22	11	39	24	34	42	35
	12	39	33	41	36	18	24	41	28	37	29	28	31	15	15	27	15	33	32	39
	13	34	22	44	34	10	16	47	19	34	33	26	33	27	22	15	16	33	40	34
	14	47	23	11	6	16	17	43	19	33	32	21	38	19	10	45	16	30	45	34

## Sheet: Source data supp figure 3
3c				3d
Female P21 Saline	Dcc	Netrin-1		Female P35 Saline	Dcc	Netrin-1
F1.1	1.21772	2.75945		12.1	1.19895	1.87291
F2.1	1.03597	1.58822		12.3	1.23659	3.09231
F3.1	1.01561	2.07541		13.3	0.86486	0.656987
F5.1	1.23097	0.762646		14.3	0.552419	2.39302
				15.1	0.91662	3.21143
Male P21 Saline	Dcc	Netrin-1		16.3	0.941088	0.861448
M1.1	1.51635	1.99305
M3.1	1.22994	1.67804		Male P35 Saline	Dcc	Netrin-1
M5.1	1.24619	1.42253		31.1	1.08559	1.59455
M5.3	1.19135	1.87836		31.2	1.29004	1.67316
				31.3	0.847227	3.79477
Female P21 AMPH	Dcc	Netrin-1		33.1	1.28378	2.13353
F1.2	1.43812	2.37944		33.2	0.916862	2.10133
F2.2	1.30005	1.78986		33.3	0.929361	2.13353
F2.4	1.0329	0.858162		33.4	0.59904	1.13432
F3.2	1.30411	2.02152
F4.2	0.857178	0.971352		Female P35 AMPH	Dcc	Netrin-1
F5.2	0.825755	2.15934		12.2	0.776398	1.90678
				13.4	0.901562	0.593031
Male P21 AMPH	Dcc	Netrin-1		14.2	0.668172	2.95958
M1.2	0.841948	0.62676		15.2	0.616413	3.65375
M1.4	1.29796	0.677262		15.4	0.73499	3.43192
M2.2	1.09278	1.76035		16.4	0.636175	2.40267
M4.2	0.985156	2.14825
M5.2	0.983185	0.837091		Male P35 AMPH	Dcc	Netrin-1
				30.1	1.37574	2.02235
				30.2	1.08202	2.35715
				30.3	1.0356	3.68428
				32.1	1.08024	1.2369
				32.2	0.972213	1.94402
				32.3	0.729383	1.12476

## Sheet: Source data supp figure 5
5a
Premature response
	Session	LacZ vehicle	LacZ vehicle	LacZ vehicle	LacZ vehicle	LacZ vehicle	LacZ vehicle	LacZ vehicle	LacZ vehicle	LacZ vehicle	LacZ Amph	LacZ Amph	LacZ Amph	LacZ Amph	LacZ Amph	Crispra Sal	Crispra Sal	Crispra Sal	Crispra Sal	Crispra Sal	Crispra Sal	Crispra Sal	Crispra Sal	Crispera Amph	Crispera Amph	Crispera Amph	Crispera Amph	Crispera Amph	Crispera Amph	Crispera Amph	Crispera Amph	Crispera Amph	Crispera Amph
	1	0.595238	0.53125	0.6	0.614035	0.480519	0.508772	0.825397	0.382979	0.310345	0.39759	0.428571	0.407407	0.782051	0.48	0.578125	0.394366	0.53012	0.578125	0.776316	0.602941	0.5	0.8	0.594595	0.758621	0.379747	0.816667	0.794118	0.64557	0.538462	0.525	0.779221	0.755102
	2	0.631579	0.322917	0.60177	0.46729	0.142857	0.447619	0.346939	0.563636	0.442308	0.454545	0.428571	0.898876	0.513636	0.52381	0.343434	0.257732	0.0235294	0.329897	0.126437	0.268817	0.164835	0.297872	0.186813	0.427184	0.11236	0.387755	0.732283	0.101124	0.131868	0.0804598	0.153846	0.528302
	3	0.360825	0.144444	0.804688	0.28125	0.669565	0.495327	0.446602	0.291667	0.11236	0.68	0.758242	0.681818	0.546296	0.471698	0.102273	0.268041	0.0232558	0.411765	0.175824	0.125	0.353535	0.234043	0.255319	0.122222	0.559633	0.376238	0.122222	0.252632	0.113636	0.0348837	0.415842	0.166667
	4	0.353535	0.605263	0.551402	0.336735	0.270833	0.612613	0.297872	0.11236	0.285714	0.779528	0.849624	0.82963	0.523364	0.625	0.27957	0.23913	0.122222	0.225806	0.173913	0.0470588	0.297872	0.045977	0.252632	0.343434	0.363636	0.0232558	0.0786517	0.0574713	0.297872	0.0574713	0.564815	0.217391
	5	0.228261	0.123596	0.247312	0.495327	0.1	0.28866	0.11236	0	0.153846	0.309278	0.485714	0.54386	0.480769	0.270833	0.045977	0.202128	0.023529	0.545455	0.146067	0.291667	0.309278	0.114943	0.034483	0.284211	0.11236	0.164835	0.022989	0.034483	0.011765	0.068182	0.425743	0.242105
	6	0.134831	0.217391	0.5	0.206522	0.223404	0.193548	0.193548	0.0804598	0.46729	0.28866	0.0348837	0.413462	0.147727	0.0344828	0.0232558	0.38	0.123596	0.535714	0.114943	0.144444	0.431373	0.0909091	0.0681818	0.0568182	0.663866	0.133333	0.0229885	0.0229885	0.136364	0.0116279	0.236559	0.146067
5b
AUC premature response
	lacZsal	LacZ Amph	Crsipera Sal	Crispera Amph
	1.939	2.566	1.072	1.061
	1.571	2.754	1.354	1.585
	2.755	3.365	0.5194	1.67
	1.991	2.529	2.07	1.427
	1.535	2.149	1.068	1.365
	2.195		1.106	0.78
	1.713		1.591	0.8926
	1.199		1.138	0.5093
	1.383			2.068
5c
Propotion of HITs
	LAcZ sal	LAcZ sal	LAcZ sal	LAcZ sal	LAcZ sal	LAcZ sal	LAcZ sal	LAcZ sal	LAcZ sal	LAcZ Amp	LAcZ Amp	LAcZ Amp	LAcZ Amp	LAcZ Amp	Dcc Sal	Dcc Sal	Dcc Sal	Dcc Sal	Dcc Sal	Dcc Sal	Dcc Sal	Dcc AMPH	Dcc AMPH	Dcc AMPH	Dcc AMPH	Dcc AMPH	Dcc AMPH	Dcc AMPH	Dcc AMPH	Dcc AMPH	Dcc AMPH
1	0.894737	0.902439	0.5	0.540541	0.657895	0.433333	0.761905	0.975	0.583333	1	1	0.9	0.92	0.820513	0.857143	0.866667	1	0.95122	0.875	0.695652	1	0.860465	0.725	0.615385	0.788462	0.931034	0.902439	0.225806	0.9	0.65	0.882353
2	0.809524	0.840909	0.5	0.447368	0.369565	0.393939	0.72973	0.926829	0.892857	0.957447	0.833333	0.744681	0.967742	0.833333	0.875	0.875	0.973684	0.931818	0.96875	0.714286	0.945946	0.972973	0.809524	0.707317	0.84	0.978261	0.909091	0.289474	0.904762	0.823529	0.829268
3	0.9	0.842105	0.666667	0.317073	0.604651	0.5	0.761905	0.87234	0.742857	0.938776	1	0.716981	0.925	0.837838	0.777778	0.97561	1	0.851064	0.953488	0.863636	0.87234	0.933333	0.627907	0.684211	0.785714	1	0.916667	0.382979	0.924528	0.863636	0.761905
4	0.809524	0.777778	0.361111	0.368421	0.487179	0.65	0.771429	0.822222	0.757576	0.911111	0.806452	0.906977	0.97619	0.852941	0.857143	0.9375	0.955556	0.957447	0.772727	0.866667	0.882353	0.901961	0.787879	0.631579	0.794872	1	0.9	0.657143	0.763158	0.837838	0.886364
5	0.727273	0.804878	0.275	0.435897	0.536585	0.526316	0.775	1	0.636364	0.865385	0.9	0.974359	0.97619	0.966667	0.736842	0.888889	0.97561	0.882353	0.863636	0.921053	0.941176	0.897436	0.880952	0.725	0.871795	0.94	0.909091	0.659091	0.82	0.871795	0.868421
6	0.638889	0.590909	0.384615	0.5	0.543478	0.545455	0.825	0.888889	0.666667	0.972973	0.588235	0.96	0.969697	0.961538	0.76087	0.918919	1	0.848485	0.8125	0.902439	0.84	0.948718	0.822222	0.777778	0.787234	0.94	0.952381	0.552632	0.809524	0.658537	0.809524
7	0.48	0.774194	0.724138	0.325581	0.567568	0.5	0.86	0.959184	0.790698	0.973684	0.707317	0.969697	1	0.860465	0.891892	0.87234	1	0.958333	0.892857	0.097561	0.9	0.902439	0.847826	0.909091	0.906977	0.978723	0.902439	0.628571	0.785714	0.805556	0.888889
8	0.404255	0.702703	0.444444	0.653846	0.735294	0.468085	0.804348	0.906977	0.615385	0.930233	0.727273	0.888889	0.956522	0.488889	0.770833	0.8	0.933333	0.893617	0.888889	0.97619	0.790698	0.918919	0.714286	0.710526	0.847826	0.923077	0.913043	0.710526	0.904762	0.82	0.947368
9	0.543478	0.694444	0.571429	0.638889	0.72093	0.365854	0.857143	0.9	0.704545	0.911765	0.7	0.909091	0.886364	0.814815	0.705882	0.814815	0.904762	0.977273	0.72973	0.947368	0.777778	0.72093	0.659574	0.595238	0.882353	0.875	0.914894	0.705882	0.891892	0.704545	0.847826
10	0.486486	0.708333	0.6	0.297297	0.794872	0.428571	0.878049	0.880952	0.636364	0.923077	0.560976	0.891892	0.97619	0.837838	0.733333	0.612903	0.956522	0.897436	0.785714	0.894737	0.648649	0.826923	0.72093	0.604651	0.790698	0.854167	0.853659	0.7	0.74359	0.742857	0.866667
11	0.531915	0.780488	0.409091	0.425	0.695652	0.324324	0.8	0.934783	0.761905	1	0.534884	0.892857	0.978261	0.702128	0.674419	0.823529	1	0.94	0.76087	0.954545	0.914286	0.897436	0.833333	0.454545	0.85	0.844444	0.818182	0.452381	0.702703	0.909091	0.860465
12	0.4375	0.657143	0.513514	0.4	0.848485	0.333333	0.708333	0.925	0.613636	0.942857	0.777778	0.897436	0.952381	0.634146	0.863636	0.567568	0.869565	1	0.676471	0.904762	0.666667	0.77551	0.868421	0.631579	0.911111	0.833333	0.818182	0.589744	0.868421	0.711111	0.8125
13	0.833333	0.840909	0.657895	0.731707	0.581395	0.666667	0.883721	0.954545	0.791667	1	0.96875	0.926829	0.97619	0.690476	0.738095	0.634146	0.945946	0.906977	0.613636	0.894737	0.617647	0.866667	0.75	0.756757	0.909091	0.815789	0.7	0.787879	0.871795	0.857143	0.825
14	0.925	0.621622	0.571429	0.594595	0.813953	0.525	0.78125	0.918367	0.7	0.953488	0.945946	0.904762	0.97561	0.767442	0.6	0.711111	0.9375	0.977273	0.534884	0.913043	0.777778	0.847826	0.541667	0.767442	0.846154	0.805556	0.777778	0.74359	0.930233	0.860465	0.621622
			1.605
